# Supplementary material for: A Novel Role for the Longevity-Associated Protein SLC39A11 as a Manganese Transporter
Source: Research (Wash D C). 2024 Aug 7;7:0440. doi: 10.34133/research.0440 (PMC11304475; doi:10.34133/research.0440)
Supplement: Supplementary 1 — Figs. S1 to S6 Table S1 [file research.0440.f1.zip]

Archive with 7 entries (7 files):
- supp Figure S1.pdf
- supp Figure S2.pdf
- supp Figure S3.pdf
- supp Figure S4.pdf
- supp Figure S5.pdf
- supp Figure S6.pdf
- Supplemental materials.docx
